# Supplementary material for: Klebsiella aerogenes ST117 causing folliculitis in men having sex with men, Belgium, February 2025
Source: Euro Surveill. 2025 May 22;30(20):2500304. doi: 10.2807/1560-7917.ES.2025.30.20.2500304 (PMC12105092; doi:10.2807/1560-7917.ES.2025.30.20.2500304)
Supplement: Supplementary Table S1 [file 2500304_SupplementaryTableS1.xlsx]

## Sheet: VFDB_Apr_15-8398587927,...
This supplementary material is hosted by Eurosurveillance as supporting information alongside the article "Klebsiella aerogenes ST117 causing folliculitis in men having sex with men, Belgium, February 2025", on behalf of the authors, who remain responsible for the accuracy and appropriateness of the content. The same standards for ethics, copyright, attributions and permissions as for the article…
Apr_15-8398587927,Apr_15-9284487607,Apr_15-3581855658,Apr_15-2772555913,Apr_9-1959005280
VFclass	Virulence factors	Related genes	K. aerogenes 788(Prediction)	K. aerogenes 812(Prediction)	K. aerogenes 878(Prediction)	K. aerogenes 997(Prediction)	K. aerogenes GCA_030133885.1(Prediction)
			draft (Apr_15-8398587927;draft)	draft (Apr_15-9284487607;draft)	draft (Apr_15-3581855658;draft)	draft (Apr_15-2772555913;draft)	draft (Apr_9-1959005280;draft)
Adherence	Type 3 fimbriae	mrkA	-	-	-	-	-
		mrkB	-	-	-	-	-
		mrkC	-	-	-	-	-
		mrkD	-	-	-	-	-
		mrkF	-	-	-	-	-
		mrkH	orf00125	-	orf01602	-	-
		mrkI	orf00124	-	orf01601	orf00962	orf02207
		mrkJ	-	-	-	-	-
	Type I fimbriae	fimA	orf02300	orf02768; orf02794	orf00735; orf02166	orf00003; orf01763	orf00003; orf01572
		fimB	-	-	-	-	-
		fimC	orf02298	orf02796	orf02164	orf00005	orf00005
		fimD	orf01936; orf02297; orf02752; orf02931; orf04045	orf02449; orf02770; orf02797; orf03115; orf04784	orf00608; orf00733; orf01703; orf02163; orf04747	orf00006; orf01065; orf01761; orf02428; orf04027	orf00006; orf01570; orf02007; orf02238; orf03159
		fimE	orf02301	orf02793	orf02167	orf00002	orf00002
		fimF	orf02296	orf02798	orf02162	orf00007	orf00007
		fimG	orf02295	orf02799	orf02161	orf00008	orf00008
		fimH	orf02294	orf02800	orf02160	orf00009	orf00009
		fimI	orf02299	orf02795	orf02165	orf00004	orf00004
		fimK	orf02293	orf02801	orf02159	orf00010	orf00010
	CFA/I fimbriae(Escherichia)	cfaB	orf04761	orf03961	orf03156	-	orf04219
	Hemorrhagic E.coli pilus (HCP)(Escherichia)	--	orf02401	orf00303	orf01780	orf01359	orf01069
Antiphagocytosis	Capsule	-	orf00784; orf00786; orf00787; orf00789; orf00794; orf00795; orf00796; orf00797; orf00801; orf00802; orf04664	orf01468; orf04233; orf04234; orf04238; orf04239; orf04240; orf04241; orf04246; orf04248; orf04249; orf04251	orf02343; orf02345; orf02346; orf02348; orf02353; orf02354; orf02355; orf02356; orf02360; orf02361; orf02984	orf01971; orf01972; orf01976; orf01977; orf01978; orf01979; orf01984; orf01986; orf01987; orf01988; orf01989; orf02567	orf01682; orf03386; orf03387; orf03391; orf03392; orf03393; orf03394; orf03399; orf03401; orf03402; orf03404
	Capsular polysaccharide(Vibrio)	cpsA	-	-	orf00592	-	-
Efflux pump	AcrAB	acrA	orf03587	orf01809	orf00388	orf02820	orf00982
		acrB	orf03586; orf05026	orf01528; orf01810	orf00389; orf01716	orf01285; orf02819	orf00981; orf03592
Iron uptake	Aerobactin	iucA	-	-	-	-	-
		iucB	-	-	-	-	-
		iucC	-	-	-	-	-
		iucD	-	-	-	-	-
		iutA	orf01917	orf02468	orf04728	orf02409	orf03140
	Ent siderophore	entA	orf03329	orf01985	orf00242	orf02971	orf04635
		entB	orf03330	orf01986	orf00243	orf02970	orf04636
		entC	orf03332	orf01988	orf00245	orf02968	orf04638
		entD	-	-	-	-	-
		entE	orf03331	orf01987	orf00244	orf02969	orf04637
		entF	orf03339	orf01995	orf00252	orf02961	orf04645
		entS	orf03335	orf01991	orf00248	orf02965	orf04641
		fepA	orf03342	orf01998	orf00255	orf02958	orf04648
		fepB	orf03333	orf01989	orf00246	orf02967	orf04639
		fepC	orf03338	orf01994	orf00251	orf02962	orf04644
		fepD	orf03336	orf01992	orf00249	orf02964	orf04642
		fepG	orf03337	orf01993	orf00250	orf02963	orf04643
		fes	orf03341	orf01997	orf00254	orf02959	orf04647
	Salmochelin	IroB	orf02135	orf00983	orf02008	orf00167	orf03531
		iroC	orf02134	orf00984	orf02007	orf00168	orf03530
		iroD	orf02133	orf00985	orf02006	orf00169	orf03529
		iroE	orf02132	orf00986	orf02005	orf00170	orf03528
		iroN	orf02131	orf00987	orf02004	orf00171	orf03527
	Yersiniabactin	fyuA	orf00220	orf01662	orf03560	orf02187	orf03662
		irp1	orf00216	orf01666	orf03556	orf02183	orf03666
		irp2	orf00215	orf01667	orf03555	orf02182	orf03667
		ybtA	orf00214	orf01668	orf03554	orf02181	orf03668
		ybtE	orf00219	orf01663	orf03559	orf02186	orf03663
		ybtP	orf00213	orf01669	orf03553	orf02180	orf03669
		ybtQ	orf00212	orf01670	orf03552	orf02179	orf03670
		ybtS	orf00210	orf01672	orf03550	orf02177	orf03672
		ybtT	orf00218	orf01664	orf03558	orf02185	orf03664
		ybtU	orf00217	orf01665	orf03557	orf02184	orf03665
		ybtX	orf00211	orf01671	orf03551	orf02178	orf03671
	Acinetobactin(Acinetobacter)	basG	orf02269	orf02823	orf02138	orf00033	orf00032
	Ferrous iron transport(Shigella)	sitC	orf04060	-	orf04045	-	-
	Iron/manganese transport(Escherichia)	sitA	-	-	orf04047	-	-
		sitD	orf04059	-	orf03490	-	-
Nutritional factor	Allantoin utilization	allA	-	-	-	-	-
		allB	-	-	-	-	-
		allC	-	-	-	-	-
		allD	-	-	-	-	-
		allR	-	-	-	-	-
		allS	orf02208	orf00910	orf02081	orf00094	orf00090
Regulation	RcsAB	rcsA	orf01665	orf04338	orf02193	orf03689	orf00427
		rcsB	orf01447	orf04523	orf01127	orf00815	orf02389
	RmpA	rmpA	-	-	-	-	-
Secretion system	T6SS-I	-	-	-	-	-	-
		-	-	orf04371	-	orf04087	-
		-	-	-	-	-	-
		clpV/tssH	orf04708	orf01306	orf04315	orf04146	orf03465
		dotU/tssL	-	-	-	-	-
		hcp/tssD	orf04709	orf01307	orf04316	orf04148	orf03466
		icmF/tssM	-	-	-	-	-
		impA/tssA	orf00573; orf04706	orf01304	orf04313	orf04144	orf03463
		ompA	-	-	-	-	-
		sciN/tssJ	-	-	-	orf04073	-
		tle1	orf01542	orf04616	orf01220	orf00720	orf02295
		tli1	orf01543	orf04617	orf01221	orf00719	orf02294
		tssF	-	-	-	orf04075	-
		tssG	-	-	-	orf04074	-
		vasE/tssK	-	orf04367	-	orf04091	-
		vgrG/tssI	orf02012	orf02376; orf04370	orf02829	orf02505; orf04088	orf03234
		vipA/tssB	-	orf04401	orf03459	orf04151	-
		vipB/tssC	orf04710	orf01308	orf04317	orf04149	orf03467
	T6SS-II	clpV	orf00204	orf00867	orf01258	orf03479	orf00294
		dotU	-	orf04368	-	orf04090	-
		icmF	-	-	-	orf04076	-
		impF	-	-	-	-	-
		impH	-	-	-	-	-
		impJ	-	-	-	-	-
		ompA	-	orf04369	-	orf04089	-
		sciN	-	-	-	-	-
		vasA/impG	-	-	-	-	-
		vgrG	-	-	-	-	-
	T6SS-III	-	-	-	-	-	-
		-	-	-	-	-	-
		-	-	-	-	-	-
		-	-	-	-	-	-
		-	-	-	-	-	-
		-	-	-	-	-	-
		-	-	-	-	-	-
		dotU	-	-	-	-	-
		icmF	-	-	-	-	-
		impA	orf00564	orf01294	orf04303	orf04135	orf03454
		impF	orf00565	orf01295	orf04304	orf04136	orf03455
		impG	-	-	-	-	-
		impH	-	-	-	-	-
		impJ	-	-	-	-	-
		lysM	-	-	-	-	-
		ompA	-	-	-	-	-
		sciN	orf00566	orf01296	orf04305	orf04137	orf03456
		vgrG	-	-	-	-	-
	Flagella (cluster I)(Yersinia)	flgA	orf01178	orf03328	orf02721	orf00423	orf03717
		flgB	orf01177	orf03329	orf02722	orf00424	orf03716
		flgC	orf01176	orf03330	orf02723	orf00425	orf03715
		flgD	orf01175	orf03331	orf02724	orf00426	orf03714
		flgE	orf01174	orf03332	orf02725	orf00427	orf03713
		flgF	orf01173	orf03333	orf02726	orf00428	orf03712
		flgG	orf01172	orf03334	orf02727	orf00429	orf03711
		flgH	orf01171	orf03335	orf02728	orf00430	orf03710
		flgI	orf01170	orf03336	orf02729	orf00431	orf03709
		flgJ	orf01169	orf03337	orf02730	orf00432	orf03708
		flgK	orf01168	orf03338	orf02731	orf00433	orf03707
		flgL	orf01167	orf03339	orf02732	orf00434	orf03706
		flgM	orf01179	orf03327	orf02720	orf00422	orf03718
		flgN	orf01180	orf03326	orf02719	orf00421	orf03719
		flhA	orf01182	orf03324	orf02717	orf00419	orf03721
		flhB	orf01183	orf03323	orf02716	orf00418	orf03722
		flhC	orf01194	orf03312	orf02705	orf00407	orf03733
		flhD	orf01195	orf03311	orf02704	orf00406	orf03734
		flhE	orf01181	orf03325	orf02718	orf00420	orf03720
		fliA	orf02042	orf02347	orf02800	orf02534	orf03264
		fliC	-	-	-	-	-
		fliE	orf01139	orf03366	orf02759	orf00463	orf03677
		fliF	orf01140	orf03365	orf02758	orf00462	orf03678
		fliG	orf01141	orf03364	orf02757	orf00461	orf03679
		fliH	orf01142	orf03363	orf02756	orf00460	orf03680
		fliI	orf01143	orf03362	orf02755	orf00459	orf03681
		fliJ	orf01144	orf03361	orf02754	orf00458	orf03682
		fliL	orf01146	orf03359	orf02752	orf00456	orf03684
		fliM	orf01147	orf03358	orf02751	orf00455	orf03685
		fliN	orf01148	orf03357	orf02750	orf00454	orf03686
		fliO	orf01149	orf03356	orf02749	orf00453	orf03687
		fliP	orf01150	orf03355	orf02748	orf00452	orf03688
		fliQ	orf01151	orf03354	orf02747	orf00451	orf03689
		fliR	orf01152	orf03353	orf02746	orf00450	orf03690
		fliS	orf02045	orf02343	orf02797	orf02537	orf03267
		fliT	orf02046	orf02342	orf02796	orf02538	orf03268
	Hcp secretion island-1 encoded type VI secretion system (H-T6SS)(Pseudomonas)	--	orf00807	orf02170	orf03620	orf00639	orf02574
		--	orf00806	orf02171	orf03621	orf00640	orf02573
		clpV1	orf05003	-	orf00929	orf01274	orf02959
		hcp1	-	-	orf02016	-	-
	Lvh (Legionella vir homologs) type IVA secretion system(Legionella)	traG	-	-	orf02403	-	-
		trbE	-	-	orf02373	-	-
		virB	-	-	orf02376	-	-
	icm/dot type IVB locus(Yersinia)	--	orf02090	-	-	-	-
		--	orf02089	-	-	-	-
Serum resistance	LPS rfb locus	-	orf03740	orf03156	orf02954	orf01083	orf02729
Toxin	Colibactin	clbA	-	-	-	-	-
		clbB	-	-	orf02912	-	orf02686
		clbC	-	-	orf02911	-	orf02685
		clbD	-	-	orf02910	-	-
		clbE	-	-	-	-	-
		clbF	-	-	orf02908	-	-
		clbG	-	-	orf02907	-	-
		clbH	-	-	orf02906	-	-
		clbI	-	-	orf02905	-	-
		clbJ	-	-	-	-	-
		clbK	-	-	-	-	-
		clbL	-	-	orf03450	-	-
		clbM	-	-	orf03451	-	-
		clbN	-	-	orf03452	-	-
		clbO	-	-	orf03453	-	-
		clbP	-	-	-	-	-
		clbQ	-	-	-	-	-
		clbS	-	-	-	-	-
	Enterotoxin SenB/TieB(Escherichia)	senB	orf02041	orf02348	orf02801	orf02533	orf03263
	Heat-stable cytotonic enterotoxin	ast	orf02518	orf01201	orf04141	orf02252	orf04501
Fimbrial adherence determinants	Bcf(Salmonella)	bcfA	orf02650	-	-	-	-
		bcfB	orf04046	orf02769	orf00734	orf01762	orf01571
		bcfC	-	-	-	-	-
		bcfD	orf04044	orf02771	orf00732	orf01760	orf01569
		bcfE	orf04043	orf02772	orf00731	orf01759	orf01568
		bcfF	orf04042	orf02773	orf00730	orf01758	orf01567
		bcfG	orf04041	orf02774	orf00729	orf01757	orf01566
	Stc(Salmonella)	stcB	orf04836	-	orf01582	orf00943	orf04240
		stcC	orf00106	-	orf01583	orf00944	orf02225
	Sth(Salmonella)	sthB	-	-	-	-	-
	Sti(Salmonella)	stiB	orf01935	orf02450	orf04746	orf02427	orf03158
Invasion	Flagella(Burkholderia)	cheB	orf01186	orf03320	orf02713	orf00415	orf03725
		cheR	orf01187	orf03319	orf02712	orf00414	orf03726
		cheW	orf01190	orf03316	orf02709	orf00411	orf03729
		cheY	orf01185	orf03321	orf02714	orf00416	orf03724
		cheZ	orf01184	orf03322	orf02715	orf00417	orf03723
		motA	orf01193	orf03313	orf02706	orf00408	orf03732
Magnesium uptake	Mg2+ transport(Salmonella)	mgtB	orf00853	orf02124	orf03574	orf00593	orf02620
Motility	Flagella(Bordetella)	flaA	orf02043	orf02346	orf02799	orf02535	orf03265
		motB	orf01192	orf03314	orf02707	orf00409	orf03731
Stress adaptation	Manganese transport system(Neisseria)	mntB	-	-	-	-	-
	Table saved from VFDB (http://www.mgc.ac.cn/VFs/) [Wed Apr 16 23:09:34 2025]
